# Supplementary material for: Identification and injury to the inferior hypogastric plexus in nerve-sparing radical hysterectomy
Source: Sci Rep. 2019 Sep 13;9:13260. doi: 10.1038/s41598-019-49856-w (PMC6744562; doi:10.1038/s41598-019-49856-w)
Supplement: Supplementary file 5 — Supplement 2 [file 41598_2019_49856_MOESM5_ESM.xlsx]

## Sheet: Supplement 2
Methods	ID	Left_percent	Righ_percent	Max_percent	LVSI in general	LVSI in conization samples	LVSI in final pathology	Parametrium	Vaginal status	Stromal invasion	Differentian	Positive PLN	Positive common illiac vessel LN	Positive PALN	FIGO stage (2009)	Mortality	OS	Recurrence	DFS	Age at diagnosis	Menopause	Gravidity	Parity	Weight (Kg)	Height (cm)	BMI	Positive parametrium in imaging	Positive LN involvement in imaging	CA125	SCC	Conization	NAC	NAC protocol	NAC cycles	History of open surgeries	Preservation of ovaries	Ureteral stent	Operation duration (min)	EBS (ml)	Transfusion (ml)	Perioperative complication	Postoperative complication	Diameter of tumor (mm)	Pathologic subtype	Residual lesions in RH specimens	Involvement of uterine body	PLN no	Common iliac LN no	PALN no
2	40	3.3	0.1	3.3	1		1	0	0	1	2	0	0	0	2	0	29	0	29	33	0	2	1	80	163	30.1103	0	0		7.5	0	0			1	1	0	190	600		0	0	55	1	1	0	27	3	15
2	36	0.3	0.2	0.3	0		0	0	0	1	3	0	0	0	1	0	49	0	49	30	0	4	3	56	168	19.8413	0	0		0.5	0	0			0	1	0	160	100		0	0	10	1	1	0	24	4	22
1	8	1.1	0.2	1.1	0		0	0	0	2	1	0	0	0	1	0	31	0	31	55	1	2	2	48	150	21.3333	0	0		1.1	0	0			1	0	0	180	200		0	0	40	1	1	0	18	3	11
2	60	2.5	0.2	2.5	0		0	0	0	2	2	0	0	0	2	0	25	0	25	53	0	3	2	57	168	20.1956	0	0			0	0			0	0	1	190	50		0	0	50	2	1	0	28	1	22
1	18	19.4	0.2	19.4	0		0	0	0	3	2	0	0	0	2	0	34	0	34	41	0	4	1	67	163	25.2174	0	1	17.5	1.3	0	0			0	1	0	230	500	200	0	0	50	1	0	0	23	5	7
2	31	0.1	0.3	0.3	1		1	0	0	1	1	0	0	0	1	0	47	0	47	50	0	3	1	57	163	21.4536	0	0			0	0			1	0	0	230	50		0	1	35	1	1	0	48	3	8
1	1	0.6	0.4	0.6	1		1	0	0	3	2	1	1	0	1	0	30	1	12	53	0	2	2	53	155	22.0604	0	0	10.4	0.9	0	0			0	0	0	175	20		0	0	40	1	1	0	10	7	8
1	25	9	0.4	9	0		0	0	1	3	3	0	0	0	2	0	29	1	19	39	0	2	1	56	161	21.6041	0	0			0	1	1	1	0	1	0	190	100		0	0	10	1	1	0	34	2	10
1	30	2.2	0.5	2.2	0		0	0	0	1	2	0	0	0	2	0	41	0	41	46	0	3	1	52	157	21.0962	0	1	11.2	4.2	0	1	1	2	0	0	0	245	500		0	0	45	1	1	0	26	2	15
2	37	0.5	0.6	0.6	0		0	0	0	1	2	0	0	0	2	0	30	0	30	44	0	5	1	56	160	21.875	0	1	18.9	0.7	0	1	1	1	1	1	0	255	200		0	0	50	1	1	0	23	2	10
2	41	0.9	0.8	0.9	0		0	0	0	2	2	0	0	0	1	0	33	0	33	38	0	3	1	70	171	23.939	0	0			0	1	1	2	1	1	0	130	50		1	0	30	1	1	1	24	2	21
1	29	3.4	0.8	3.4	0		0	0	0	2	1	0	0	0	1	0	31	0	31	55	1	2	2	48	150	21.3333	0	0		1.1	0	0			1	0	0	180	200		0	0	40	1	1	0	18	3	11
2	34	0.6	0.9	0.9	0		0	0	0	1	2	0	0	0	1	0	31	0	31	41	0	4	1	49	159	19.3821	0	0	13.8	0.6	0	0			0	1	0	195	200		0	0	15	1	1	0	17	2	13
2	42	0.7	0.9	0.9	0		0	0	0	2	1	0	0	0	2	0	30	0	30	46	1	5	2	60	162	22.8624	0	0	11.8	6.8	0	0			0	0	0	180	20		0	0	50	2	1	0	33	2	7
2	43	0.8	1.3	1.3	0	0	0	0	0	1	2	0	0	0	1	0	31	0	31	39	0	6	2	65	160	25.3906	0	0	13.5	1.2	1	1	1	2	1	1	0	165	200		0	1	15	1	0	0	39	3	6
1	4	2.4	1.4	2.4	1		1	1	0	3	3	0	0	0	2	0	34	1	6	45	0	3	1	51	160	19.9219	0	1		6.4	0	0			0	1	0	200	200		0	0	50	1	1	0	24	2	13
1	27	3.7	1.6	3.7	0	0	0	0	0	3	2	0	0	0	1	0	39	0	39	53	1	4	1	64	164	23.7954	0	0	14.6	1.2	1	1	1	2	0	0	0	195	20		0	1	15	1	0	0	15	2	20
2	32	0.4	1.7	1.7	1		1	0	0	2	2	0	0	0	2	0	44	0	44	40	0	1	1	67	162	25.5296	0	0		2.7	0	0			0	1	0	180	200		0	1	45	1	1	0	14	7	18
2	44	1.2	1.8	1.8	0		0	0	0	3	1	0	0	0	1	0	34	0	34	37	0	3	1	68	162	25.9107	0	0		0.6	0	0			1	1	0	160	200		0	1	15	1	0	0	35	4	11
1	20	10.5	1.8	10.5	0	0	0	0	0	2	3	0	0	0	1	0	43	0	43	49	0	2	1	70	162	26.6728	0	0		10	1	0			0	0	0	180	100		0	0	15	3	1	0	45	5	19
2	33	0.5	1.9	1.9	0		0	0	0	3	2	1	0	0	1	0	36	0	36	48	0	2	1	60	168	21.2585	0	0			0	0			0	1	0	200	100		0	0	30	1	1	0	29	3	13
1	24	2.1	2	2.1	0	0	0	0	0	2	2	0	0	0	1	0	23	0	23	40	0	6	2	63	155	26.2227	0	1	5.1	0.9	1	1	1	1	1	1	0	180	400		0	0	10	1	0	0	13	2	10
1	7	3.7	2.2	3.7	0		0	0	0	1	2	0	0	0	2	0	25	0	25	44	0	3	1	63	159	24.9199	0	0		4.4	0	1	1	2	1	1	0	200	500		0	0	45	1	1	0	32	6	21
2	35	0.5	2.3	2.3	0	0	0	0	0	1	2	0	0	0	1	0	36	0	36	44	0	2	1	59	166	21.4109	0	0	8.9	0.5	1	0			0	0	0	190	50		0	0	15	1	1	0	36	3	15
1	3	4.2	2.3	4.2	0		0	0	0	1	1	0	0	0	2	0	24	0	24	50	0	3	1	65	165	23.8751	0	0		9.6	0	0			1	0	0	240	200		0	0	65	2	1	0	28	3	12
2	39	0.6	2.4	2.4	0		0	0	0	2	3	0	0	0	1	0	36	0	36	65	1	4	2	69.9	157	28.3581	0	0		4.5	0	0			0	0	0	210	500		0	1	20	1	0	0	39	1	11
1	10	0.5	2.6	2.6	1	1	0	0	0	1	3	0	0	0	2	0	26	0	26	38	0	3	2	63	161	24.3046	1	0		2.6	1	0			0	1	0	180	100		0	0	65	1	0	0	44	3	22
1	11	6.1	2.6	6.1	0		0	0	0	1	3	0	0	0	1	0	45	0	45	35	0	4	0	68	172	22.9854	0	0		1.3	0	0			1	0	0	230	500		0	0	15	2	1	0	20	4	15
1	12	0.2	2.8	2.8	0		0	0	0	3	2	0	0	0	2	0	35	0	35	46	0	3	2	51	159	20.1733	0	0		6.3	0	0			0	0	1	130	500		0	0	45	1	0	1	29	3	9
2	45	1.8	2.8	2.8	0		0	1	0	2	3	0	1	1	2	0	43	0	43	30	0	3	1	52	155	21.6441	0	1		4	0	1	1	3	0	0	0	190	200		0	0	60	1	1	0	36	3	17
1	5	1.4	2.9	2.9	0	0	0	0	0	1	2	1	0	0	1	0	43	0	43	44	0	1	1	51	160	19.9219	0	0		6.7	1	0			0	1	0	180	200		0	0	15	1	0	0	21	3	8
2	51	2.7	2.9	2.9	0		0	0	0	3	2	0	0	0	2	1	18	1	9	37	0	1	0	48	168	17.0068	0	0			0	1	1	2	0	1	0	180	300		0	1	45	1	1	1	32	2	10
2	46	2	3.1	3.1	0		0	0	0	1	1	0	0	0	1	0	35	0	35	43	0	2	2	73	166	26.4915	0	1	13.3	0.5	0	0			0	1	0	230	300		0	0	15	1	1	0	37	3	15
1	21	6.3	3.1	6.3	0		0	0	0	1	2	0	0	0	1	0	8	0	8	49	0	2	1	56.1	160	21.9141	0	0	13.6	0.332121	0	0			0	0	0	180	50		0	0	40	1	1	0	32	1	14
1	28	8.5	3.2	8.5	1	1	0	0	0	3	1	0	1	1	1	0	42	0	42	48	1	5	1	53	161	20.4467	0	0		2.5	1	0			1	0	0	215	300		0	0	25	2	1	1	26	5	14
1	17	3.3	3.4	3.4	0		0	0	0	2	2	1	0	0	2	0	24	0	24	29	0	3	1	66	160	25.7812	0	0	21.4	1.7	0	1	2	1	1	1	0	225	20		0	0	50	1	1	0	18	6	7
2	57	5	3.4	5	0	0	0	0	0	1	2	0	0	0	1	0	47	0	47	38	0	4	1	50	160	19.5312	0	0			1	0			1	0	0	160	100		0	0	50	2	0	1	23	7	10
2	38	0.6	3.9	3.9	1	1	0	0	0	3	3	0	0	0	1	0	23	0	23	38	0	2	2	55	164	20.4491	0	1	10.7	0.7	1	1	1	1	1	0	0	150	400		0	0	20	3	1	0	36	3	14
2	54	3.9	3.9	3.9	0	0	0	0	0	2	2	0	0	0	1	0	34	0	34	43	0	2	1	45	156	18.4911	0	0		0.6	1	0			1	1	0	150	200		0	0	10	2	0	0	32	7	13
1	2	0.7	4.3	4.3	0	0	0	0	0	3	2	1	0	0	1	0	22	0	22	54	1	1	1	53	158	21.2306	0	0	1259.8	3.3	1	0			0	0	0	190	200		0	0	30	1	1	0	19	6	15
2	49	2.8	4.6	4.6	0		0	0	0	2	3	0	0	0	1	0	46	0	46	41	0	3	2	65	163	24.4646	0	0			0	0			1	0	0	180	400		1	0	20	1	1	0	9	7	13
1	15	3.7	4.6	4.6	1		1	0	0	1	2	1	0	0	2	0	32	1	18	44	0	1	1	59	159	23.3377	0	1	19.5	1.7	0	0			0	0	0	180	200		0	0	60	1	1	0	25	3	12
2	55	4.1	4.6	4.6	1	1	0	0	1	3	3	0	0	0	2	0	48	0	48	42	0	0	0	55	165	20.202	0	1		2.5	1	0			1	0	1	400	3800	3000	1	0	60	1	1	0	33	2	14
2	56	4.4	4.6	4.6	1		1	0	0	2	1	0	0	0	1	0	24	0	24	42	1	0	0	56	157	22.719	0	0			0	0			0	0	0	180	300		0	0	20	2	1	0	45	5	10
1	16	0.8	5.1	5.1	0	0	0	0	0	2	2	0	0	0	1	0	34	0	34	39	0	3	2	52	158	20.83	0	0		0.3	1	1	2	1	1	1	0	220	100		0	0	40	1	1	0	42	1	18
1	14	4.6	5.1	5.1	0		0	0	0	3	1	0	0	0	1	0	30	0	30	47	0	6	1	75	170	25.9516	0	0		0.6	0	0			1	0	0	240	250		0	0	10	1	1	0	21	7	11
2	52	3.2	5.3	5.3	0	0	0	0	0	1	1	0	0	0	1	0	30	0	30	34	0	2	1	52	158	20.83	0	1	8	0.8	1	0			0	1	0	175	20		0	0	10	1	1	0	18	2	13
2	47	2.5	5.7	5.7	1		1	0	0	1	2	1	0	0	1	1	35	1	30	47	0	3	1	67	160	26.1719	0	0		6.3	0	0			0	0	0	160	200		0	0	15	2	1	0	16	1	8
1	9	0.4	5.9	5.9	0		0	0	0	2	2	0	0	0	1	0	38	0	38	44	0	2	1	60	168	21.2585	0	0		3.2	0	0			1	1	0	220	400		0	0	15	1	1	0	40	3	10
2	50	3	5.9	5.9	0		0	0	0	3	3	1	0	0	2	0	21	0	21	39	0	3	1	68	162	25.9107	0	0	24.8	0.6	0	0			1	0	0	180	200		0	0	50	1	1	0	13	3	8
2	58	5.4	6	6	0		0	0	0	1	3	0	0	0	1	0	43	0	43	42	0	3	2	66	166	23.9512	0	0			0	1	1	2	0	1	0	240	500		0	0	15	1	1	0	30	1	13
1	23	4.2	6.1	6.1	0	0	0	0	0	3	2	0	0	0	1	0	20	0	20	40	0	0	0	58	165	21.304	0	1		0.7	1	0			0	1	0	200	200		0	0	30	1	0	0	22	3	6
1	19	3.8	6.4	6.4	1	1	0	0	0	1	2	0	0	0	2	0	39	0	39	51	1	2	3	62.5	163	23.5237	0	0			1	1	1	2	0	0	0	240	500		1	0	50	1	1	1	41	2	20
2	48	2.6	7.1	7.1	0	0	0	0	0	2	1	0	0	0	1	0	23	0	23	43	1	2	1	62	165	22.7732	0	0			1	0			1	0	1	150	100		0	1	30	2	1	0	31	7	16
1	6	14.1	10	14.1	1	1	0	0	0	1	2	0	0	0	2	0	45	0	45	44	0	2	2	58.3	154	24.5826	0	0			1	0			0	0	0	225	20		0	0	25	1	1	0	47	3	8
2	59	6.5	10.2	10.2	0		0	0	0	1	2	0	0	0	1	0	31	0	31	41	0	4	1	49	159	19.3821	0	0	13.8	0.6	0	0			0	1	0	195	200		0	0	15	1	1	0	17	2	13
2	53	3.4	13.1	13.1	1		1	0	0	1	3	0	0	0	2	0	25	0	25	46	1	3	2	70	172	23.6614	0	1		0.9	0	0			0	0	0	230	50		0	0	50	1	1	0	48	5	13
1	22	13.1	13.2	13.2	0	0	0	0	0	1	2	1	0	0	1	0	39	0	39	41	0	1	1	52	163	19.5717	0	0		0.9	1	1	2	1	0	1	0	180	400		0	0	25	1	1	0	50	1	15
1	26	3.4	13.6	13.6	0		0	0	0	1	3	0	0	0	1	0	45	0	45	35	0	4	0	68	172	22.9854	0	0		1.3	0	0			1	0	0	230	500		0	0	15	2	1	0	20	4	15
1	13	10	13.7	13.7	1	1	0	0	0	1	2	0	0	0	2	0	39	0	39	51	0	2	3	62.5	163	23.5237	0	0			1	1	1	2	0	0	0	240	500		0	0	50	1	1	1	41	2	20
[truncated: 45 more columns]
