# Supplementary material for: Identification and injury to the inferior hypogastric plexus in nerve-sparing radical hysterectomy
Source: Sci Rep. 2019 Sep 13;9:13260. doi: 10.1038/s41598-019-49856-w (PMC6744562; doi:10.1038/s41598-019-49856-w)
Supplement: Supplementary file 6 — Supplement 3 [file 41598_2019_49856_MOESM6_ESM.xlsx]

## Sheet: Raw data
Tissue_Num	Patient_num	Groups	Percentage_percent	Neural_Area_um2	Total_Area_um2	Laterality	Pressure	S-100	NF	MBP	LFB	Name	Sample_num
1	1	1	0.608486	74478	1.22399e+07	1	45	0	0	0	1	BIAH	A2-2
2	1	1	0.449918	62299.8	1.38469e+07	2	40	0	1	0	0	BIAH	B1
3	2	1	0.654593	49091.3	7.49952e+06	1	45	1	1	0	0	CHENF	A2-1
4	2	1	4.27528	538418	1.25938e+07	2	40	0	0	1	0	CHENF	B2-1
5	3	1	4.2156	628655	1.49126e+07	1	55	0	0	0	0	CHEXH	A1
6	3	1	2.30666	209567	9.0853e+06	2	60	0	0	0	0	CHEXH	B2
7	4	1	2.41012	183335	7.60688e+06	1	55	1	1	1	0	DAIXJ	A2-1
8	4	1	1.44323	235566	1.63221e+07	2	50	0	0	1	1	DAIXJ	B2-1
9	5	1	1.36919	269892	1.97118e+07	1	60	0	0	1	0	GAOPP	A1-1
10	5	1	2.91224	354195	1.21623e+07	2	50	0	1	1	1	GAOPP	B1-1
11	6	1	14.1381	413183	2.92248e+06	1	45	0	2	1	0	GUHR	A1-2
12	6	1	10.0058	183429	1833231	2	40	1	2	0	0	GUHR	B-2
13	7	1	3.6843	276310	7.49967e+06	1	40	0	0	1	1	JIADH	A1-1-A
14	7	1	2.2097	98426.2	4.45429e+06	2	45	0	0	2	1	JIADH	B2
15	8	1	1.11348	171179	1.53734e+07	1	45	0	0	0	0	JIANGYQ	A1-1
16	8	1	0.163292	11816.2	7.2362e+06	2	40	0	0	0	0	JIANGYQ	B2
17	9	1	0.402336	64584	1.60523e+07	1	60	0	0	1	0	LICC	A3
18	9	1	5.88468	768376	1.30572e+07	2	55	0	0	0	0	LICC	B1-1
19	10	1	0.457186	54370.8	1.18925e+07	1	40	0	0	0	0	LIUQY	A1
20	10	1	2.55103	127318	4.99085e+06	2	40	1	0	1	1	LIUQY	A4-1-A
21	11	1	6.11753	322528	5.2722e+06	1	55	0	0	0	1	LIYF	A1-2
22	11	1	2.59188	39075.6	1.50762e+06	2	60	0	1	1	0	LIYF	B2
23	12	1	0.193372	16769.7	8.67224e+06	1	50	0	0	1	0	QIAOCY	A1
24	12	1	2.78937	274424	9.83822e+06	2	45	0	1	2	1	QIAOCY	B1
25	13	1	10.0138	490647	4.8997e+06	1	50	0	0	1	0	QUYP	A2-02
26	13	1	13.67	887548	6.49268e+06	2	55	0	0	1	0	QUYP	B2
27	14	1	4.60194	595679	1.29441e+07	1	60	0	0	1	1	WANGCL	A3-1
28	14	1	5.0701	725917	1.43176e+07	2	50	0	0	1	1	WANGCL	B1
29	15	1	3.67551	347773	9.46191e+06	1	60	2	0	1	0	WANGJ	A3-1-A
30	15	1	4.56819	377834	8.27097e+06	2	50	0	1	0	0	WANGJ	B1
31	16	1	0.760104	40151.9	5.28242e+06	1	45	0	0	0	0	WANGLJ	A1-1
32	16	1	5.12489	254729	4.97042e+06	2	50	0	0	0	0	WANGLJ	B2-1
33	17	1	3.33191	207958	6.2414e+06	1	35	0	0	0	0	WANGXH	A1
34	17	1	3.40224	75949.2	2.23233e+06	2	40	0	0	1	0	WANGXH	B2
35	18	1	19.3905	595432	3.07074e+06	1	40	0	1	0	0	XIEGX	A1
36	18	1	0.193658	1774.07	916084	2	35	0	0	0	0	XIEGX	B2-1
37	19	1	3.76123	414783	1.10279e+07	1	50	0	0	2	1	XIONGZY	A1-2
38	19	1	6.38611	735136	1.15115e+07	2	55	1	1	3	1	XIONGZY	B1
39	20	1	10.4765	752044	7.17836e+06	1	40	0	0	1	0	XUJ	A2-3
40	20	1	1.77128	268098	1.51358e+07	2	45	0	1	2	1	XUJ	B3
41	21	1	6.25936	1.40646e+06	2.24697e+07	1	45	0	0	2	1	XUY	A1
42	21	1	3.14519	350594	1.1147e+07	2	50	0	0	2	1	XUY	B2
43	22	1	13.0746	1.3973e+06	1.06871e+07	1	50	0	2	0	0	YANGYB	A1
44	22	1	13.2034	476421	3.60832e+06	2	55	0	2	1	0	YANGYB	B1
45	23	1	4.23908	715605	1.68811e+07	1	50	1	0	0	0	YOUCL	A1-1-A
46	23	1	6.1	1450090	23771968	2	50	0	0	1	0	YOUCL	A3-1-A
47	24	1	2.1162	294690	1.39254e+07	1	55	0	0	0	0	ZHANGX	A2
48	24	1	2.02645	327893	1.61807e+07	2	50	0	0	1	0	ZHANGX	B1
49	25	1	9.01808	725196	8.04157e+06	1	55	0	0	0	0	ZHANGXH	A1
50	25	1	0.361102	65011.9	1.80037e+07	2	55	0	0	0	1	ZHANGXH	A3
51	26	1	3.42109	177881	5.19953e+06	1	45	1	0	1	1	ZHENGJF	A3
52	26	1	13.5685	2.11568e+06	1.55926e+07	2	50	0	0	1	0	ZHENGJF	B3
53	27	1	3.65635	425727	1.16435e+07	1	45	0	0	0	0	ZHOUFJ	A2
54	27	1	1.5823	219221	1.38546e+07	2	45	0	0	0	0	ZHOUFJ	A3
55	28	1	8.47532	141280	1.66696e+06	1	40	0	0	0	0	ZHOUYH	A4
56	28	1	3.17248	214350	6.75652e+06	2	35	0	0	0	0	ZHOUYH	B1-1-A
57	29	1	3.35004	405498	1.21043e+07	1	35	0	0	0	0	ZHUCY	A2
58	29	1	0.810361	27805.8	3.43129e+06	2	45	0	0	0	0	ZHUCY	B
59	30	1	2.23431	265778	1.18953e+07	1	55	0	0	0	0	ZHUGR	A1-1
60	30	1	0.493045	96188.1	1.9509e+07	2	60	0	0	0	0	ZHUGR	B1-1-A
61	31	2	0.1	4285.34	4.28534e+06	1		1	0	2	1	A
62	31	2	0.3	6879.23	2.29308e+06	2		1	1	3	2	A
63	32	2	0.4	12138.3	3.03457e+06	1		1	0	0	0	B
64	32	2	1.7	102330	6.0194e+06	2		1	0	0	1	B
65	33	2	0.5	16990.3	3.39805e+06	1		1	0	1	1	C
66	33	2	1.9	53779.9	2.83052e+06	2		1	0	2	1	C
67	34	2	0.6	29793.7	4.96562e+06	1		1	0	1	0	CHIF	A5
68	34	2	0.9	22491.8	2.49908e+06	2		0	1	1	2	CHIF	B2
69	35	2	0.5	36180.6	7.23613e+06	1		0	2	0	1	D
70	35	2	2.3	317478	1.38034e+07	2		0	0	2	0	D
71	36	2	0.3	26482.9	8.82762e+06	1		0	0	0	0	DUM	A3
72	36	2	0.2	26119.5	1.30597e+07	2		0	1	2	0	DUM	B2
73	37	2	0.5	41324.8	8.26496e+06	1		0	0	0	0	E
74	37	2	0.6	49648.2	8.2747e+06	2		1	1	1	0	E
75	38	2	0.6	91972	1.53287e+07	1		0	1	0	0	F
76	38	2	3.9	201615	5.16962e+06	2		0	0	0	0	F
77	39	2	0.6	69765.5	1.16276e+07	1		0	0	0	0	G
78	39	2	2.4	369178	1.53824e+07	2		0	0	0	0	G
79	40	2	3.32432	479486	1.44236e+07	1		0	0	0	0	GAODM	A1
80	40	2	0.117773	9597.74	8.14938e+06	2		1	0	0	0	GAODM	B1
81	41	2	0.9	114328	1.27031e+07	1		0	0	0	0	GUOY	A2
82	41	2	0.8	95350.9	1.19189e+07	2		1	0	1	0	GUOY	B2
83	42	2	0.7	35854.1	5.12202e+06	1		1	0	1	0	H
84	42	2	0.9	86579.6	9.61996e+06	2		0	0	0	1	H
85	43	2	0.8	66957.4	8.36968e+06	1		0	0	1	1	I
86	43	2	1.3	132086	1.01605e+07	2		0	0	0	0	I
87	44	2	1.2	139247	1.16039e+07	1		0	0	1	1	J
88	44	2	1.8	193259	1.07366e+07	2		0	0	1	0	J
89	45	2	1.8	288627	1.60348e+07	1		0	0	1	0	K
90	45	2	2.8	284999	1.01786e+07	2		0	0	0	0	K
91	46	2	2	182797	9.13985e+06	1		0	0	0	0	L
92	46	2	3.1	415256	1.33954e+07	2		0	1	2	0	L
93	47	2	2.5	254242	1.01697e+07	1		0	0	1	0	M
94	47	2	5.7	515987	9.05241e+06	2		0	0	0	0	M
95	48	2	2.6	199262	7.66393e+06	1		0	0	1	0	N
96	48	2	7.1	1.06391e+06	1.49846e+07	2		1	1	1	0	N
97	49	2	2.8	275184	9.82799e+06	1		0	1	1	1	O
98	49	2	4.6	751543	1.63379e+07	2		0	0	0	0	O
99	50	2	3	179287	5.97623e+06	1		0	0	0	1	P
100	50	2	5.9	428221	7.25798e+06	2		0	0	0	0	P
101	51	2	2.7237	314945	1.15631e+07	1		0	0	0	0	PEIYN	A2
102	51	2	2.94606	255647	8.67758e+06	2		0	0	0	0	PEIYN	B1-1
103	52	2	3.2	257110	8.03467e+06	1		0	0	1	0	Q
104	52	2	5.3	83904.7	1.58311e+06	2		0	1	2	0	Q
105	53	2	3.4	433117	1.27387e+07	1		0	0	0	0	R
106	53	2	13.1	1.26224e+06	9.63546e+06	2		0	2	0	0	R
107	54	2	3.9	469085	1.20278e+07	1		0	2	1	0	S
108	54	2	3.9	289793	7.43059e+06	2		0	0	0	0	S
109	55	2	4.1	684116	1.66858e+07	1		0	0	2	1	T
110	55	2	4.6	70071.1	1.52329e+06	2		1	0	0	0	T
111	56	2	4.4	658732	1.49712e+07	1		0	1	2	1	U
112	56	2	4.6	322512	7.01113e+06	2		0	0	0	0	U
113	57	2	5	754113	1.50823e+07	1		0	1	2	0	V
114	57	2	3.4	401940	1.18218e+07	2		1	2	0	0	V
115	58	2	5.4	263782	4.88486e+06	1		1	0	1	1	W
116	58	2	6	255171	4.25286e+06	2		0	1	0	1	W
117	59	2	6.5	234453	3.60697e+06	1		0	0	1	1	X
118	59	2	10.2	1.35368e+06	1.32714e+07	2		0	1	1	0	X
119	60	2	2.51796	218227	8.66683e+06	1		0	0	1	0	ZHAOH	A2
120	60	2	0.246314	8228.52	3.34066e+06	2		0	0	0	0	ZHAOH	B1

## Sheet: Codes
	Laterality	Pressure_grades	S100	NF	MBP	LFB
0			normal	normal	normal	normal
1	Left	35	mild increase	mild decrease	mild decrease	mild decrease
2	Right	40	moderate increase	moderate decrease	moderate decrease	moderate decrease
3		45			severe decrease	severe decrease
4		50
5		55
6		60
